# Supplementary material for: Role of left atrial appendage occlusion in patients with HeartMate 3
Source: Interact Cardiovasc Thorac Surg. 2021 Oct 18;34(4):668–75. doi: 10.1093/icvts/ivab285 (PMC8972327; doi:10.1093/icvts/ivab285)
Supplement: ivab285_Supplementary_Data [file ivab285_supplementary_data.zip]

Archive with 2 entries (2 files):
- LAAO_Supp figure_0921.pdf
- LAAO_supplemental_062521.docx
